# Supplementary material for: Activation of the Nucleus Taeniae of the Amygdala by Umami Taste in Domestic Chicks (Gallus gallus)
Source: Front Physiol. 2022 May 26;13:897931. doi: 10.3389/fphys.2022.897931 (PMC9178096; doi:10.3389/fphys.2022.897931)
Supplement: Supplementary file 2 [file DataSheet1.CSV]

Table S2.Raw data collected from the behavioural responses of chicks to experimental tastes (Treatment) and c-Fos activation in the studied brain regions.
TnA= nucleus taeniae of the Amygdala, Nac= nucleus accumbens, LS= lateral septum, L=left, R=right
		Behaviours							Brain regions
Individual	Treatment	Shake_head	Wipe_beak	Scratch_beak	Liquid_consumed	Weight	Liquid_bodyweight	Contact_liquid	TnA_L	TnA_R	NAc_L	NAc_R	LS_L	LS_R
46	Water	5	4	0	2.53	80.3	0.031506849	15	905	1117.5	890.625	1163.75	447.5	991.25
47	Quinine	8	3	24	1.03	90.3	0.011406423	5	605	647.5		415.625	355	681.25
48	Umami	56	40	6	4.43	77.9	0.056867779	30	518.75	687.5	748.4375	1045.833333	343.75	476.25
49	Water	19	13	0	2.05	84.5	0.024260355	12	1426.25	882.5	783.75	547.5	1113.75	611.25
50	Quinine	13	12	0	2.12	81.4	0.026044226	18	1038.75	730	1078.75	643.75	821.25	366.25
51	Umami	44	8	0	5.51	71.2	0.07738764	47	993.75	853.75	771.875	1140	692.5	777.5
52	Water	9	10	12	2.89	71.9	0.040194715	18	715	855	835	1171.25	361.25	495
53	Quinine	21	12	0	1.36	71.8	0.018941504	8	1387.5	1371.25	1696.25	1318.75	1255	945
54	Umami	34	1	1	2.45	64.9	0.037750385	30	1363.75	1701.25	1192.1875	1886.25	901.25	838.75
55	Quinine	7	4	0	1.4	82.9	0.016887817	14	530	643.75	346.25	398.4375	118.75	133.75
56	Umami	41	0	2	3.95	68.5	0.057664234	40	585	1035	673.75	788.75	225	541.25
57	Water	28	6	5	2.61	80.9	0.032262052	27	855	615	1060	780	648.75	601.25
58	Quinine	7	45	16	1.57	78.2	0.020076726	10	1216.25	738.75	1195.3125	816.25	817.5	325
59	Umami	16	0	4	2.25	80	0.028125	12	1118.75	970	1573.75	1027.5	403.75	510
60	Water	29	0	2	3.29	80.3	0.040971357	42	686.25	1051.25	763.75	1006.25	190	742.5
61	Quinine	11	7	0	0.71	84.7	0.008382527	5	841.25	695	1078.75	721.875	430	571.25
62	Umami	31	0	2	5.1	84.2	0.060570071	43	991.25	1143.75	1013.75	683.75	1022.5	679.6875
63	Water	9	0	4	2	83.8	0.023866348	13	701.25	622.5	635	290	507.5	240
64	Umami	0	0	0	1.42	91	0.015604396	12	781.25	886.25	414.0625	920	330	600
65	Water	1	1	0	2.41	88.6	0.027200903	19	927.5	936.25	1754.6875	1160	573.75	589.0625
66	Quinine	47	27	4	2.37	76.2	0.031102362	19	577.5	520	821.25	435.9375	343.75	316.25
67	Umami	64	0	0	2.49	80.5	0.030931677	65	972.5	1338.75	678.75	1213.75	68.75	460
68	Water	16	1	0	2.94	65.4	0.044954128	28	715	708.75	590	498.75	546.25	396.25
69	Quinine	18	10	6	1.85	81.7	0.022643819	12	936.25	860	546.25	707.5	397.5	557.5
70	Umami	31	5	0	4.98	86.5	0.057572254	32	1495	1335	1603.75	1596.25	975	922.5
71	Water	21	0	0	4.28	77.5	0.055225806	25	923.75	828.75	630	668.75	402.5	571.25
72	Quinine	36	4	5	3.74	81.2	0.046059113	38	1050	690	702.5	539.0625	333.75	318.75
73	Water	48	0	1	1.96	57.6	0.034027778	31	617.5	712.5	528.125	1312.5	331.25	548.75
74	Quinine	28	28	21	2.91	81.9	0.035531136	18	1002.5	660	1191.25	975	500	638.75
75	Umami	44	7	1	8.19	85.3	0.096014068	53	961.25	1097.5	1172.5	907.8125	246.25	77.5
76	Quinine	5	0	0	1.45	86.2	0.016821346	12	1415	683.75	1862.5	901.25	1212.5	536.25
77	Umami	3	0	0	5.83	86.7	0.067243368	46	1260	1132.5	1795	1726.25	1180	847.5
78	Water	54	4	0	4.12	78.3	0.052618135	42	872.5	851.25	1087.5	1682.5	723.75	595
79	Umami	62	0	2	2.6	80.4	0.032338308	52	383.75	518.75	197.5	323.75	37.5	20
80	Water	31	2	0	3.45	80.9	0.042645241	32	872.5	583.75	621.25	397.5	597.5	382.5
81	Quinine	30	12	0	2.5	59.1	0.042301184	15	756.25	673.75	815	1073.75	483.75	496.25
